# Supplementary material for: Verification and application of deep learning models in daily sports activities of teenagers
Source: PLoS One. 2025 Jun 4;20(6):e0322166. doi: 10.1371/journal.pone.0322166 (PMC12142649; doi:10.1371/journal.pone.0322166)
Supplement: S1 Data — (XLSX) [file pone.0322166.s001.xlsx]

## Sheet: 图4
Model	Accuracy	Precision	Recall	F1
C3D	0.83	0.81	0.78	0.79
InceptionV3	0.91	0.9	0.86	0.88
VGG16-BiLSTM-CBAM	0.98	0.97	0.96	0.96
ResNet	0.88	0.85	0.84	0.84
VGG16-ConvLSTM	0.94	0.92	0.89	0.9

## Sheet: 图5
Model	33dB	45dB	80dB
VGG16-BiLSTM-CBAM	0.96	0.93	0.87
VGG16-ConvLSTM	0.91	0.88	0.81
ResNet	0.86	0.84	0.75
InceptionV3	0.89	0.85	0.78
C3D	0.8	0.76	0.67
Model	94 lux	500 lux	1025 lux
VGG16-BiLSTM-CBAM	0.92	0.97	0.95
VGG16-ConvLSTM	0.86	0.91	0.89
ResNet	0.83	0.88	0.87
InceptionV3	0.85	0.89	0.88
C3D	0.75	0.81	0.79

## Sheet: 图6
Model	CPU(%)	GPU(%)	Memory (%)	I/O equipment (%)
VGG16-BiLSTM-CBAM	78.45	85.67	72.33	65.89
VGG16-ConvLSTM	74.32	80.54	68.21	60.12
ResNet	65.78	73.12	60.45	52.78
InceptionV3	69.43	75.89	63.21	55.12
C3D	58.34	68.45	50.89	48.76

## Sheet: 图7
Model	Accuracy	Precision	Recall	F1
VGG16	0.9	0.87	0.86	0.86
VGG16-LSTM	0.92	0.9	0.88	0.89
VGG16-BiLSTM	0.94	0.93	0.91	0.92
VGG16-BiLSTM-CAM	0.96	0.95	0.93	0.94
VGG16-BiLSTM-SAM	0.95	0.94	0.92	0.93
VGG16-BiLSTM-CBAM	0.98	0.97	0.96	0.96
